# Supplementary material for: Dynamic color change in the grouper Variola louti during interspecific interactions and swimming
Source: Behav Ecol. 2025 Jan 20;36(2):araf005. doi: 10.1093/beheco/araf005 (PMC11851106; doi:10.1093/beheco/araf005)
Supplement: araf005_suppl_Supplementary_Materials [file araf005_suppl_supplementary_materials.zip]

Archive with 5 entries (4 files):
- Variola paper 11012025 - Supplementary/
- Variola paper 11012025 - Supplementary/Variola paper 11012025 - Supplementary.pdf
- Variola paper 11012025 - Supplementary/Video S1 - Variola louti color changes.mp4
- Variola paper 11012025 - Supplementary/Video S2 - Variola louti hunting cooperation with moray eels.mp4
- Variola paper 11012025 - Supplementary/Video S3 - Head stripe display by Octopus cyanea.mp4
